# Supplementary material for: Assessing the Reliability of Hysteroscopic Sampling Methods for Diagnosing Atypical Endometrial Hyperplasia
Source: Cancers (Basel). 2025 Sep 17;17(18):3036. doi: 10.3390/cancers17183036 (PMC12468639; doi:10.3390/cancers17183036)
Supplement: Supplementary file 1 [file cancers-17-03036-s001.zip]

Archive with 1 entries (1 files):
- cancers-3849237-supplementary.pdf
